# Supplementary material for: Atypical and Unique Transmission of Monkeypox Virus during the 2022 Outbreak: An Overview of the Current State of Knowledge
Source: Viruses. 2022 Sep 11;14(9):2012. doi: 10.3390/v14092012 (PMC9501469; doi:10.3390/v14092012)
Supplement: Supplementary file 1 [file viruses-14-02012-s001.zip]

Archive with 1 entries (1 files):
- viruses-1877112-supplementary.pdf
